# Supplementary material for: Structure and Properties of Poly(Ethylene-co-vinyl Acetate) Nanocomposites with Dual-Functionalized Dolomite Nanoparticles
Source: Int J Mol Sci. 2024 Nov 21;25(23):12519. doi: 10.3390/ijms252312519 (PMC11641816; doi:10.3390/ijms252312519)
Supplement: Supplementary file 1 [file ijms-25-12519-s001.zip]

Archive with 1 entries (1 files):
- ijms-3252669-supplementary.pdf
